# Supplementary material for: A Dual Role of Osteopontin in Modifying B Cell Responses
Source: Biomedicines. 2023 Jul 12;11(7):1969. doi: 10.3390/biomedicines11071969 (PMC10377065; doi:10.3390/biomedicines11071969)
Supplement: Supplementary file 1 [file biomedicines-11-01969-s001.zip]

Archive with 1 entries (1 files):
- biomedicines-2445127-supplementary.pdf
